# Supplementary material for: Lower Bolting Height of Winter Rapeseed (Brassica napus L.) Enhances Cold Stress Tolerance and Adaptability to Arid–Frigid Regions in Northern China
Source: Plants (Basel). 2026 Apr 30;15(9):1378. doi: 10.3390/plants15091378 (PMC13164606; doi:10.3390/plants15091378)
Supplement: Supplementary file 1 [file plants-15-01378-s001.zip]

Archive with 1 entries (1 files):
- plants-4265231-supplementary.pdf
